# Supplementary material for: Hetero/Homo-Complexes of Sucrose Transporters May Be a Subtle Mode to Regulate Sucrose Transportation in Grape Berries
Source: Int J Mol Sci. 2021 Nov 8;22(21):12062. doi: 10.3390/ijms222112062 (PMC8584533; doi:10.3390/ijms222112062)
Supplement: Supplementary file 1 [file ijms-22-12062-s001.zip]

Archive with 1 entries (1 files):
- Supplementary Figures S1-S5 and Table S1.pdf
